# Supplementary material for: Naegleria fowleri Extracellular Vesicles Induce Proinflammatory Immune Responses in BV-2 Microglial Cells
Source: Int J Mol Sci. 2023 Sep 3;24(17):13623. doi: 10.3390/ijms241713623 (PMC10487526; doi:10.3390/ijms241713623)
Supplement: Supplementary file 1 [file ijms-24-13623-s001.zip]

Archive with 4 entries (4 files):
- Supplement File S1_Figure S1.pdf
- Supplement File S2_Figure S2.pdf
- Supplement File S3_Table S1.pdf
- Supplement File S4_Table S2.pdf
